# Supplementary material for: Bovine Transcription Factor POU Class 2 Homeobox 1 (POU2F1/Oct1) Protein Promotes BoHV-1 Replication in MDBK Cells
Source: Viruses. 2024 Sep 30;16(10):1549. doi: 10.3390/v16101549 (PMC11512350; doi:10.3390/v16101549)
Supplement: Supplementary file 1 [file viruses-16-01549-s001.zip]

Archive with 1 entries (1 files):
- viruses-3120687-supplementary.pdf
